# Supplementary material for: Palmitic Acid Induced a Long-Lasting Lipotoxic Insult in Human Retinal Pigment Epithelial Cells, which Is Partially Counteracted by TRAIL
Source: Antioxidants (Basel). 2022 Nov 26;11(12):2340. doi: 10.3390/antiox11122340 (PMC9774631; doi:10.3390/antiox11122340)
Supplement: Supplementary file 1 [file antioxidants-11-02340-s001.zip]

Archive with 1 entries (1 files):
- antioxidants-2000406-supplementary.pdf
